# Supplementary material for: Time-shifted expression of acetoclastic and methylotrophic methanogenesis by a single Methanosarcina genomospecies predominates the methanogen dynamics in Philippine rice field soil
Source: Microbiome. 2024 Feb 26;12:39. doi: 10.1186/s40168-023-01739-z (PMC10895765; doi:10.1186/s40168-023-01739-z)
Supplement: Supplementary file 3 — Additional file 2: Table S1. Forward and reverse primers used in qPCR and RT-qPCR. Table S2. Sequencing statistics of metatranscriptomic datasets. Table S3. Sequencing statistics of near full-length 16S rRNA sequences. Table S4. Sequencing statistics of mRNA sequences. Table S5. Sequencing statistics of the metagenomic datasets. Table S6. Significance analysis for the quantification of bacterial 16S rRNA gene copy numbers. Table S7. Significance analysis for the quantification of mcrA gene copy numbers. Table S8. Significance analysis for the quantification of bacterial 16S rRNA transcripts. Table S9. Significance analysis for the quantification of mcrA transcripts. Table S10a. Analysis of the taxon-specific abundance on rRNA level, using the software STAMP. PFDR values ≤ 0.05 are indicative of signficant changes in family-level abundance across the complete 120-day incubation period. The resulting p values were corrected (PFDR) for multiple testing using the Benjamini-Hochberg method. Table S10b. Analysis for incubation time-dependent abundance changes of dominant family-level taxa on rRNA level, using the package DESeq2 in R. The resulting p values were corrected (PFDR) for multiple testing using the Benjamini-Hochberg method. PFDR values ≤ 0.05 are indicative of signficant difference in taxon-specific rRNA abundance between two particular incubation time points. Table S11a. Analysis of the taxon-specific abundance on mRNA level, using the software STAMP. The resulting p values were corrected (PFDR) for multiple testing using the Benjamini-Hochberg method. PFDR values ≤ 0.05 are indicative of signficant changes in family-level abundance across the complete 120-day incubation period. Table S11b. Analysis for incubation time-dependent abundance changes of dominant family-level taxa on mRNA level, using the package DESeq2 in R.The resulting p values were corrected (PFDR) for multiple testing using the Benjamini-Hochberg method. PFDR values ≤ 0.05 are indicative of si [file 40168_2023_1739_MOESM2_ESM.xlsx]

## Sheet: Sheet1
Table S1. Forward and reverse primers used in qPCR and RT-qPCR.
Target	Oligo. name	Oligo. sequnence (5’- 3’)	Reference
16S rRNA gene	520F	AYTGGGYDTAAAGNG	(Stubner, 2004)
	802R	TACNVGGGTATCTAATCC	(Stubner, 2004)
Universal mcrA gene	mlas-mod – F	GGYGGTGTMGGDTTCACMCARTA	(Steinberg and Regan, 2008)
	mcrA-rev - R	CGTTCATBGCGTAGTTVGGRTAGT	(Steinberg and Regan, 2008)
References
Subner, S., 2004. Quantification of Gram-negative sulphate-reducing bacteria in rice field soil by 16S rRNA gene-targeted real-time PCR. Journal of Microbiological Methods 57, 219–230. doi:10.1016/j.mimet.2004.01.008
Steinberg, L.M., Regan, J.M., 2008. Phylogenetic comparison of the methanogenic communities from an acidic, oligotrophic fen and an anaerobic digester treating municipal wastewater sludge. Applied and Environmental Microbiology 74, 6663–6671. doi:10.1128/AEM.00553-08

## Sheet: Sheet2
Table S2. Sequencing statistics of metatranscriptomic datasets.
sample	raw data	clean data1	mean length	mRNA2	mRNA (%)3	16S rRNA4	16S rRNA (%)5
3-1	14030778	13515220	156	286507	2.32925	12300384	91.0113
3-2	7479437	7258004	154	128880	1.97753	6517216	89.7935
3-3	9399580	8992195	157	167248	2.04237	8188910	91.0669
7-1	5897250	5413521	150	106678	2.18452	4883354	90.2066
7-2	12013747	11630850	149	368568	3.60054	10236467	88.0113
7-3	17504682	15451963	145	523821	3.49845	14972952	96.9
11-1	12914479	12565691	148	288158	2.55804	11264789	89.6472
11-2	9044050	8743849	151	302039	3.94316	7659828	87.6025
11-3	13473916	13108799	154	543299	4.53485	11980530	91.393
14-1	13249128	12791223	149	529006	4.55592	11611404	90.7763
14-2	7233517	6975811	154	223748	3.64639	6136158	87.9634
14-3	8144524	7840656	144	321161	4.43774	7237040	92.3015
21-1	7297502	7025829	148	476729	7.27268	6555068	93.2996
21-2	14694360	14246067	143	590400	4.57267	12911503	90.6321
21-3	15024674	14754229	147	725908	5.14321	14113896	95.66
28-1	36462032	35811050	124	1933796	5.55431	34816138	97.2218
28-2	38969691	38244810	142	1659707	4.87546	34042043	89.0109
28-3	17544000	17186037	147	673762	4.45101	15137273	88.0789
35-1	42458238	41667646	145	2106648	5.67501	37121514	89.0895
35-2	27932567	27379654	147	1473717	5.8612	25143592	91.8331
35-3	30433334	29856313	151	1257199	4.83821	25984790	87.0328
60-1	33943521	33344732	151	1403813	4.64203	30241374	90.6931
60-2	38907672	38249482	153	1518504	4.39246	34570692	90.3821
60-3	33729785	33190382	147	1314339	4.45653	29492416	88.8583
120-1	23778709	23274995	143	930999	4.41047	21108822	90.6931
120-2	33968709	33377028	154	1602097	5.73342	27943152	83.7197
120-3	23102153	22643899	154	1032561	5.90156	17496398	77.2676
1 Total numbers of merged paire-end reads after quality control through Trimommatic.
2 Number of putative mRNA reads by eliminating rRNA and non-coding small RNA reads via SORTMERNA 2.0.
Total of 472280 contigs were obtained from total mRNA reads via Trinity. Average length of contigs is 310 bp. N30 and N50 are 372 bp and 290 bp, respectively.
3 Percentage of putative mRNA reads in total clean reads.
4 Number of rRNA reads by eliminating mRNA and non-coding small RNA reads via SORTMERNA 2.0.
5 Percentage of rRNA reads in total clean reads.

## Sheet: Sheet3
Table S3. Sequencing statistics of near full-length 16S rRNA sequences.
Samples	Input rRNA reads1	Quality control2	Mean length3
3-1	4553259	6627	1376
3-2	4625432	4980	1378
3-3	4584771	5493	1378
7-1	4683354	80948	1370
7-2	4709343	81980	1369
7-3	4781648	10326	1344
11-1	4733972	8182	1376
11-2	4670449	8622	1358
11-3	4554188	8405	1369
14-1	4762647	9365	1376
14-2	4600387	10204	1350
14-3	4846504	9785	1371
21-1	4783079	4654	1345
21-2	4779429	13711	1356
21-3	4688671	17645	1393
28-1	5576094	15837	1383
28-2	5112231	14428	1363
28-3	4996961	13352	1338
35-1	5015846	14405	1356
35-2	4906744	15797	1349
35-3	4810936	13594	1373
60-1	4843749	13092	1379
60-2	4,8437,58	13918	1382
60-3	4870820	13147	1357
120-1	4962419	13005	1366
120-2	4754940	13073	1369
120-3	4638453	12718	1375
1 Input number of short rRNA reads used for assembly by EMIRGE.
2 Quality-controlled 16S rRNA assemblies that were selected by the following criteria: (i) sequences longer than 1000 bp and (ii) no ambiguoues nucleotide positions (Ns).
3 Average length of assemblies.

## Sheet: Sheet4
Table S4. Sequencing statistics of mRNA sequences.
Samples	mRNA	NR hit1	NR %2	domain3	domain %4	family5	family %6	KEGG7	KEGG %8
3-1	286507	89447.5	31.22	46280	51.7399	20679.8	23.1195	17184.9	19.2122
3-2	128880	44515.2	34.54	20333	45.6766	10101.8	22.693	7042.18	15.8197
3-3	167248	56529.8	33.8	26501	46.8797	16393.4	28.9996	6763.81	11.965
7-1	106678	42276.5	39.63	5560	13.1515	2623.86	6.20643	1492.08	3.52934
7-2	368568	139761	37.92	36862	26.375	18159.4	12.9932	10518.9	7.52635
7-3	523821	201723	38.51	185571	91.9928	97660.5	48.413	54891.1	27.211
11-1	288158	118692	41.19	28707	24.1861	12868.6	10.842	7979.84	6.72313
11-2	302039	127762	42.3	24934	19.5159	11797.7	9.23405	5584.68	4.37114
11-3	543299	220905	40.66	42136	19.0742	20981.9	9.49815	9406.74	4.25827
14-1	529006	215993	40.83	41134	19.0441	24899.3	11.5278	8888.65	4.11525
14-2	223748	96032.6	42.92	20832	21.6926	10146.5	10.5657	4697.95	4.89203
14-3	321161	134181	41.78	21273	15.854	11638.7	8.67385	5328.7	3.97128
21-1	476729	180966	37.96	47068	26.0093	20589	11.3772	11136.5	6.15392
21-2	590400	212072	35.92	50618	23.8683	36843.2	17.373	11931.1	5.62599
21-3	725908	269602	37.14	65129	26.7075	35032.1	12.8328	17931.1	6.40123
28-1	1933796	785895	40.64	88782	11.2969	45443.7	5.78241	26168	3.32971
28-2	1659707	706205	42.55	69857	9.89188	27297.6	3.86539	21084.2	2.98556
28-3	673762	264586	39.27	34314	12.9689	14262.5	5.3905	9583.92	3.62223
35-1	2106648	826859	39.25	105303	12.7353	64924.9	7.85198	20889.3	2.52634
35-2	1473717	533780	36.22	77910	14.5959	51156.5	9.58382	13977.4	2.61857
35-3	1257199	506777	40.31	57609	11.3677	29736	5.86767	12289.5	2.42503
60-1	1403813	634945	45.23	119668	18.847	88605.8	13.9549	15014.1	2.36463
60-2	1518504	626990	41.29	118159	18.8454	91695.4	14.6247	14613.2	2.33069
60-3	1314339	556228	42.32	78568	14.1251	63536.3	11.4227	11154.9	2.00545
120-1	930999	308905	33.18	82196	26.6088	46034.9	14.9026	16531.7	5.35171
120-2	1602097	513632	32.06	125375	24.4095	62765.6	12.2199	24214.2	4.71431
120-3	1032561	353239	34.21	66302	18.7697	37935.3	10.7393	12834.3	3.63332
1 Number of mRNA contigs that could be functionally annotated against NR database.
2 Percentage of annotated mRNA contigs relative to total mRNA contigs.
3 and 5 Number of mRNA contigs taxonomically assigned on domain level and family level.
4 and 6 Percentage of mRNA contigs taxonomically assigned on domain level/family level relative to total annotated mRNA contigs.
7 and 8 Numbers of mRNA contigs funationally annotated by KEGG.

## Sheet: Sheet5
Table S5. Sequencing statistics of the metagenomic datasets.
Metagenome	11 days	21 days	28 days	35 days	Methanosarcina flavescens (Group Ⅰ)	Methanosarcina sp. MSH10X1 (Group Ⅱ)	Methanosarcina barkeri 3 (Group Ⅲ)	Methanosarcina horonobensis (Group Ⅳ)
Raw reads	16043019	14277221	12996081	14582044
Clean reads	15252807	13458520	12025189	13935593
# contigs (>= 1 kbp)	287802	122663	148195	222702
# contigs (>= 5 kbp)	7895	2846	4222	6807
# contigs (>= 10 kbp)	2180	771	1159	2029
GC (%)	44.48	51.72	53.88	50.79	41.35	42.47	39.18	41.25
N50	1766	1627	1712	1780
N75	1260	1215	1240	1253
L50	76938	35785	40520	57946
L75	167926	74144	87391	128935
# N's per 100 kbp	52.56	0	0	45.97
Completeness of MAGs (%)		75.6	62	82.5
Contamination of MAGs (%)		12.9	2.3	13.4
Genome size (Mbp)		3.8	2.9	3.4	3.3	3.5	4.5	5

## Sheet: Sheet6
Table S6. Significance analysis for the quantification of bacterial 16S rRNA gene copy numbers.
Multiple Comparisons
Dependent Variable: Copy number of bacterial 16S rRNA gene
Tukey HSD
*. The mean difference is significant at the 0.05 level.
(I) Time	(J) Time	Mean Difference (I-J)	p value1	PFDR2
3	7	-8.02827e+08	0.998	1
	11	-443320000	1	1
	14	-3.51931e+09	0.098	0.213818
	21	-9909316666.66667*	0	0
	28	-4015970000.00000*	0.042	0.104276
	35	-10191250000.00000*	0	0
	60	-1211210000	0.97	1
	120	-1.78637e+09	0.794	1
7	3	8.02827e+08	0.998	1
	11	3.59507e+08	1	1
	14	-2716480000	0.326	0.558857
	21	-9106490000.00000*	0	0
	28	-3.21314e+09	0.161	0.322
	35	-9388423333.33333*	0	0
	60	-4.08383e+08	1	1
	120	-983540000	0.991	1
11	3	443320000	1	1
	7	-3.59507e+08	1	1
	14	-3.07599e+09	0.197	0.383351
	21	-9465996666.66667*	0	0
	28	-3572650000	0.09	0.2025
	35	-9747930000.00000*	0	0
	60	-767890000	0.998	1
	120	-1.34305e+09	0.946	1
14	3	3.51931e+09	0.098	0.207529
	7	2716480000	0.326	0.572488
	11	3.07599e+09	0.197	0.373263
	21	-6390010000.00000*	0.001	0.00266667
	28	-4.96663e+08	1	1
	35	-6671943333.33333*	0	0
	60	2.3081e+09	0.523	0.855818
	120	1732940000	0.818	1
21	3	9909316666.66667*	0	0
	7	9106490000.00000*	0	0
	11	9465996666.66667*	0	0
	14	6390010000.00000*	0.001	0.00313043
	28	5893346666.66667*	0.001	0.003
	35	-2.81933e+08	1	1
	60	8698106666.66667*	0	0
	120	8122950000.00000*	0	0
28	3	4015970000.00000*	0.042	0.1008
	7	3.21314e+09	0.161	0.3312
	11	3572650000	0.09	0.209032
	14	4.96663e+08	1	1
	21	-5893346666.66667*	0.001	0.00288
	35	-6175280000.00000*	0.001	0.00276923
	60	2804760000	0.29	0.535385
	120	2.2296e+09	0.565	0.884348
35	3	10191250000.00000*	0	0
	7	9388423333.33333*	0	0
	11	9747930000.00000*	0	0
	14	6671943333.33333*	0	0
	21	2.81933e+08	1	1
	28	6175280000.00000*	0.001	0.00257143
	60	8980040000.00000*	0	0
	120	8404883333.33333*	0	0
60	3	1211210000	0.97	1
	7	4.08383e+08	1	1
	11	767890000	0.998	1
	14	-2.3081e+09	0.523	0.875721
	21	-8698106666.66667*	0	0
	28	-2804760000	0.29	0.522
	35	-8980040000.00000*	0	0
	120	-5.75157e+08	1	1
120	3	1.78637e+09	0.794	1
	7	983540000	0.991	1
	11	1.34305e+09	0.946	1
	14	-1732940000	0.818	1
	21	-8122950000.00000*	0	0
	28	-2.2296e+09	0.565	0.904
	35	-8404883333.33333*	0	0
	60	5.75157e+08	1	1
Asterisk (*) indicates that mean difference is significant at P ≤ 0.05.
1 and 2 Significance analysis for the quantification of bacterial 16S rRNA gene copy numbers, using One-Way ANOVA with Turkey test.The resulting p values were corrected (PFDR) for multiple testing using the
Benjamini-Hochberg method. PFDR values ≤ 0.05 are indicative of signficantly different 16S rRNA gene copy numbers.

## Sheet: Sheet7
Table S7. Significance analysis for the quantification of mcrA gene copy numbers.
Multiple Comparisons
Dependent Variable: Copy number of mcrA gene
Tukey HSD
*. The mean difference is significant at the 0.05 level.
(I) Time	(J) Time	Mean Difference (I-J)	p value	PFDR
3	7	224514566666.66670*	0.001	0.003
	11	198699166666.66670*	0.002	0.00496552
	14	188446133333.33330*	0.004	0.00822857
	21	-186963666666.66670*	0.004	0.008
	28	3.23113e+10	0.995	1
	35	-1.16631e+11	0.143	0.219064
	60	176470833333.33330*	0.007	0.0136216
	120	253447100000.00000*	0	0
7	3	-224514566666.66670*	0.001	0.00288
	11	-25815400000	0.999	1
	14	-3.60684e+10	0.989	1
	21	-411478233333.33340*	0	0
	28	-192203233333.33330*	0.003	0.00675
	35	-341145233333.33340*	0	0
	60	-4.80437e+10	0.944	1
	120	2.89325e+10	0.998	1
11	3	-198699166666.66670*	0.002	0.0048
	7	25815400000	0.999	1
	14	-1.0253e+10	1	1
	21	-385662833333.33340*	0	0
	28	-166387833333.33330*	0.012	0.0216
	35	-315329833333.33340*	0	0
	60	-2.22283e+10	1	1
	120	5.47479e+10	0.891	1
14	3	-188446133333.33330*	0.004	0.00872727
	7	3.60684e+10	0.989	1
	11	1.0253e+10	1	1
	21	-375409800000.00000*	0	0
	28	-156134800000.00000*	0.021	0.036
	35	-305076800000.00000*	0	0
	60	-11975300000	1	1
	120	6.5001e+10	0.773	1
21	3	186963666666.66670*	0.004	0.00847059
	7	411478233333.33340*	0	0
	11	385662833333.33340*	0	0
	14	375409800000.00000*	0	0
	28	219275000000.00003*	0.001	0.00276923
	35	70333000000	0.698	0.966462
	60	363434500000.00000*	0	0
	120	440410766666.66670*	0	0
28	3	-3.23113e+10	0.995	1
	7	192203233333.33330*	0.003	0.00696774
	11	166387833333.33330*	0.012	0.0221538
	14	156134800000.00000*	0.021	0.036878
	21	-219275000000.00003*	0.001	0.00266667
	35	-148942000000.00003*	0.03	0.0502326
	60	144159500000.00000*	0.039	0.0610435
	120	221135766666.66666*	0.001	0.00313043
35	3	1.16631e+11	0.143	0.2145
	7	341145233333.33340*	0	0
	11	315329833333.33340*	0
	14	305076800000.00000*	0	0
	21	-70333000000	0.698	0.985412
	28	148942000000.00003*	0.03	0.0490909
	60	293101500000.00000*	0	0
	120	370077766666.66670*	0	0
60	3	-176470833333.33330*	0.007	0.0132632
	7	4.80437e+10	0.944	1
	11	2.22283e+10	1	1
	14	11975300000	1	1
	21	-363434500000.00000*	0	0
	28	-144159500000.00000*	0.039	0.0624
	35	-293101500000.00000*	0	0
	120	7.69763e+10	0.598	0.86112
120	3	-253447100000.00000*	0	0
	7	-2.89325e+10	0.998	1
	11	-5.47479e+10	0.891	1
	14	-6.5001e+10	0.773	1
	21	-440410766666.66670*	0	0
	28	-221135766666.66666*	0.001	0.00257143
	35	-370077766666.66670*	0	0
	60	-7.69763e+10	0.598	0.878694
Asterisk (*) indicates that mean difference is significant at P ≤ 0.05.
1 and 2 Significance analysis for the quantification of mcrA gene copy numbers, using One-Way ANOVA with Turkey test.The resulting p values were corrected (PFDR) for multiple testing using the Benjamin-
Hochberg method. PFDR values ≤ 0.05 are indicative of significantly different mcrA gene copy numbers.

## Sheet: Sheet8
Table S8. Significance analysis for the quantification of bacterial 16S rRNA transcripts.
Multiple Comparisons
Dependent Variable: Copy number of 16S rRNA transcripts
Tukey HSD
*. The mean difference is significant at the 0.05 level.
(I) Time	(J) Time	Mean Difference (I-J)	p value	PFDR
3	7	-1.62318e+08	0.999	1
	11	-3.26599e+08	0.947	1
	14	-2046054066.66667*	0	0
	21	-2894907400.00000*	0	0
	28	-1223245066.66667*	0.007	0.0136216
	35	-3578784066.66667*	0	0
	60	-5.31617e+08	0.591	0.759857
	120	-8.09738e+08	0.135	0.206809
7	3	1.62318e+08	0.999	1
	11	-1.64281e+08	0.999	0.999
	14	-1883735833.33333*	0	0
	21	-2732589166.66667*	0	0
	28	-1060926833.33333*	0.023	0.0414
	35	-3416465833.33333*	0	0
	60	-3.69299e+08	0.9	1
	120	-647419500	0.352	0.478189
11	3	3.26599e+08	0.947	1
	7	1.64281e+08	0.999	1
	14	-1719455000.00000*	0	0
	21	-2568308333.33333*	0	0
	28	-896646000	0.075	0.131707
	35	-3252185000.00000*	0	0
	60	-205018000	0.997	1
	120	-4.83139e+08	0.698	0.866483
14	3	2046054066.66667*	0	0
	7	1883735833.33333*	0	0
	11	1719455000.00000*	0	0
	21	-8.48853e+08	0.104	0.170182
	28	822809000	0.124	0.194087
	35	-1532730000.00000*	0.001	0.00225
	60	1514437000.00000*	0.001	0.00211765
	120	1236316333.33333*	0.006	0.012
21	3	2894907400.00000*	0	0
	7	2732589166.66667*	0	0
	11	2568308333.33333*	0	0
	14	8.48853e+08	0.104	0.17414
	28	1671662333.33333*	0	0
	35	-6.83877e+08	0.289	0.400154
	60	2363290333.33333*	0	0
	120	2085169666.66667*	0	0
28	3	1223245066.66667*	0.007	0.0132632
	7	1060926833.33333*	0.023	0.0424615
	11	896646000	0.075	0.128571
	14	-822809000	0.124	0.1984
	21	-1671662333.33333*	0	0
	35	-2355539000.00000*	0	0
	60	691628000	0.277	0.39888
	120	4.13507e+08	0.834	1
35	3	3578784066.66667*	0	0
	7	3416465833.33333*	0	0
	11	3252185000.00000*	0	0
	14	1532730000.00000*	0.001	0.00232258
	21	6.83877e+08	0.289	0.408
	28	2355539000.00000*	0	0
	60	3047167000.00000*	0	0
	120	2769046333.33333*	0	0
60	3	5.31617e+08	0.591	0.773673
	7	3.69299e+08	0.9	1
	11	205018000	0.997	1
	14	-1514437000.00000*	0.001	0.00218182
	21	-2363290333.33333*	0	0
	28	-691628000	0.277	0.40702
	35	-3047167000.00000*	0	0
	120	-2.78121e+08	0.979	1
120	3	8.09738e+08	0.135	0.2025
	7	647419500	0.352	0.469333
	11	4.83139e+08	0.698	0.881684
	14	-1236316333.33333*	0.006	0.0123429
	21	-2085169666.66667*	0	0
	28	-4.13507e+08	0.834	1
	35	-2769046333.33333*	0	0
	60	2.78121e+08	0.979	1
Asterisk (*) indicates that mean difference is significant at P ≤ 0.05.
1 and 2 Significance analysis for the quantification of bacterial 16S rRNA transcripts, using One-Way ANOVA with Turkey test.The resulting p values were corrected (PFDR) for multiple testing using the Benjamin-
Hochberg method. PFDR values ≤ 0.05 are indicative of significantly different copy numbers of 16S rRNA transcripts.

## Sheet: Sheet9
Table S9. Significance analysis for the quantification of mcrA transcripts.
Multiple Comparisons
Dependent Variable: Copy number of mcrA transcripts
Tukey HSD
*. The mean difference is significant at the 0.05 level.
(I) Time	(J) Time	Mean Difference (I-J)	p value	PFDR
3	7	-3.77419e+09	0.999	1
	11	-1.44376e+10	0.31	0.429231
	14	-46227853333.33334*	0	0
	21	-89280186666.66667*	0	0
	28	-26619120000.00000*	0.006	0.0108
	35	-51805853333.33334*	0	0
	60	-6.09552e+09	0.976	1
	120	1.9965e+09	1	1
7	3	3.77419e+09	0.999	1
	11	-10663360000	0.671	0.862714
	14	-42453660000.00000*	0	0
	21	-85505993333.33334*	0	0
	28	-22844926666.66667*	0.023	0.0376364
	35	-48031660000.00000*	0	0
	60	-2321330000	1	1
	120	5770690000	0.983	1
11	3	1.44376e+10	0.31	0.437647
	7	10663360000	0.671	0.8784
	14	-31790300000.00000*	0.001	0.002
	21	-74842633333.33334*	0	0
	28	-1.21816e+10	0.515	0.699623
	35	-37368300000.00000*	0	0
	60	8342030000	0.875	1
	120	16434050000	0.181	0.265959
14	3	46227853333.33334*	0	0
	7	42453660000.00000*	0	0
	11	31790300000.00000*	0.001	0.00205714
	21	-43052333333.33334*	0	0
	28	1.96087e+10	0.068	0.102
	35	-5578000000	0.986	1
	60	40132330000.00000*	0	0
	120	48224350000.00000*	0	0
21	3	89280186666.66667*	0	0
	7	85505993333.33334*	0	0
	11	74842633333.33334*	0	0
	14	43052333333.33334*	0	0
	28	62661066666.66667*	0	0
	35	37474333333.33334*	0	0
	60	83184663333.33334*	0	0
	120	91276683333.33334*	0	0
28	3	26619120000.00000*	0.006	0.0110769
	7	22844926666.66667*	0.023	0.0385116
	11	1.21816e+10	0.515	0.686667
	14	-1.96087e+10	0.068	0.10417
	21	-62661066666.66667*	0	0
	35	-25186733333.33334*	0.01	0.017561
	60	2.05236e+10	0.05	0.0782609
	120	28615616666.66667*	0.003	0.00583784
35	3	51805853333.33334*	0	0
	7	48031660000.00000*	0	0
	11	37368300000.00000*	0	0
	14	5578000000	0.986	1
	21	-37474333333.33334*	0	0
	28	25186733333.33334*	0.01	0.0171429
	60	45710330000.00000*	0	0
	120	53802350000.00000*	0	0
60	3	6.09552e+09	0.976	1
	7	2321330000	1	1
	11	-8342030000	0.875	1
	14	-40132330000.00000*	0	0
	21	-83184663333.33334*	0	0
	28	-2.05236e+10	0.05	0.08
	35	-45710330000.00000*	0	0
	120	8092020000	0.891	1
120	3	-1.9965e+09	1	1
	7	-5770690000	0.983	1
	11	-16434050000	0.181	0.26064
	14	-48224350000.00000*	0	0
	21	-91276683333.33334*	0	0
	28	-28615616666.66667*	0.003	0.00568421
	35	-53802350000.00000*	0	0
	60	-8092020000	0.891	1
Asterisk (*) indicates that mean difference is significant at P ≤ 0.05.
1 and 2 Significance analysis for the quantification of mcrA transcripts, using One-Way ANOVA with Turkey test.The resulting p values were corrected (PFDR) for multiple testing using the Benjamin-Hochberg
method. PFDR values ≤ 0.05 are indicative of significantly different copy numbers of mcrA transcripts.

## Sheet: Sheet10
Table S10a. Analysis of the taxon-specific abundance on rRNA level, using the software STAMP. The resulting p values were corrected (PFDR) for multiple testing using the Benjamini-Hochberg method. PFDR
values ≤ 0.05 are indicative of signficant changes in family-level abundance across the complete 120-day incubation period.
Family	p	PFDR
Bacillaceae	1.07e-13	6.1525e-12
Anaerolineaceae	7.37e-09	1.6951e-07
Methanotrichaceae	1.26e-08	2.415e-07
Methanocellaceae	3.49e-08	5.73357e-07
Methanosarcinaceae	4.63e-08	6.65562e-07
Acidobacteriaceae	6.41e-07	6.70136e-06
Peptococcaceae	3.92e-05	0.000265176
Symbiobacteriaceae	0.00414883	0.0136319
Clostridiaceae	0.00452248	0.0140564
Lachnospiraceae	0.00570463	0.0164008
Geobacteraceae	0.314287	0.0457506
Heliobacteriaceae	0.0838546	0.158087
Table S10b. Analysis for incubation time-dependent abundance changes of dominant family-level taxa on rRNA level, using the package DESeq2 in R.The resulting p values were corrected (PFDR) for multiple
testing using the Benjamini-Hochberg method. PFDR values ≤ 0.05 are indicative of signficant difference in taxon-specific rRNA abundance between two particular incubation time points.
	sampleA	sampleB	baseMean	log2FoldChange	lfcSE	stat	p	PFDR
Peptococcaceae	30_3	30_7	30961.8	1.22299	0.0795292	15.3778	2.30594e-53	9.45434e-52
Bacillaceae	30_3	30_7	185989	2.16824	0.239316	9.06017	1.30245e-19	1.78001e-18
Methanocellaceae	30_3	30_7	2278.67	-2.28215	0.318138	-7.17346	7.3126e-13	7.49541e-12
Methanotrichaceae	30_3	30_7	507.963	-1.59713	0.308098	-5.18384	2.17364e-07	1.48532e-06
Clostridiaceae	30_3	30_7	64096.5	0.687353	0.137848	4.9863	6.15451e-07	3.88207e-06
Heliobacteriaceae	30_3	30_7	8153.42	0.713274	0.208674	3.41812	0.000630547	0.00323155
Geobacteraceae	30_3	30_7	146075	0.77505	0.288643	2.68515	0.00724974	0.0270218
Methanosarcinaceae	30_3	30_7	28342.3	-4.64413	2.09381	-2.21803	0.0265531	0.0725784
Anaerolineaceae	30_3	30_7	8225.21	-0.207243	0.113728	-1.82226	0.0684152	0.140251
Lachnospiraceae	30_3	30_7	146314	0.681522	0.381141	1.78811	0.0737583	0.147517
Peptococcaceae	30_3	30_11	27855.8	1.90449	0.0759728	25.0681	1.10809e-138	9.7512e-137
Methanocellaceae	30_3	30_11	5614.98	-3.72642	0.171941	-21.6726	3.72283e-104	1.09203e-102
Methanotrichaceae	30_3	30_11	1071.23	-2.8757	0.335472	-8.5721	1.01611e-17	9.93532e-17
Anaerolineaceae	30_3	30_11	9626.34	-0.572498	0.0768049	-7.45393	9.05999e-14	7.248e-13
Bacillaceae	30_3	30_11	168971	3.4112	0.476345	7.1612	7.99753e-13	5.86486e-12
Acidobacteriaceae	30_3	30_11	2136.08	-1.01327	0.202744	-4.99779	5.79909e-07	2.5516e-06
Symbiobacteriaceae	30_3	30_11	16316.2	1.61997	0.338285	4.78876	1.67817e-06	6.7127e-06
Clostridiaceae	30_3	30_11	60284.8	0.993409	0.289243	3.43451	0.000593621	0.00168512
Lachnospiraceae	30_3	30_11	121527	1.59995	0.493593	3.24143	0.00118931	0.0031715
Methanosarcinaceae	30_3	30_11	64517.9	-5.82798	1.90105	-3.06567	0.00217183	0.00516544
Geobacteraceae	30_3	30_11	153553	0.653399	0.370157	1.7652	0.077531	0.123007
Heliobacteriaceae	30_3	30_11	8549.84	0.595383	0.631755	0.942427	0.345974	0.441243
Peptococcaceae	30_3	30_14	35165.5	1.69059	0.0838772	20.1556	2.40513e-90	7.29557e-89
Bacillaceae	30_3	30_14	197372	4.54162	0.25242	17.9923	2.23916e-72	5.09408e-71
Methanocellaceae	30_3	30_14	8707.77	-4.09139	0.228281	-17.9226	7.85927e-72	1.43039e-70
Anaerolineaceae	30_3	30_14	12679.4	-0.749527	0.0540458	-13.8684	9.84918e-44	1.49379e-42
Methanotrichaceae	30_3	30_14	1394.29	-2.97623	0.332764	-8.94397	3.75447e-19	3.10597e-18
Acidobacteriaceae	30_3	30_14	2546.47	-0.959085	0.115015	-8.33876	7.50734e-17	5.69307e-16
Clostridiaceae	30_3	30_14	73263	1.02057	0.13602	7.50311	6.23211e-14	3.54451e-13
Symbiobacteriaceae	30_3	30_14	18804.4	2.03511	0.311915	6.52458	6.81915e-11	3.26601e-10
Lachnospiraceae	30_3	30_14	156410	1.34163	0.281124	4.77237	1.82075e-06	5.71338e-06
Geobacteraceae	30_3	30_14	164417	1.2283	0.289107	4.24861	2.15098e-05	6.31418e-05
Methanosarcinaceae	30_3	30_14	58207.8	-5.38388	1.87156	-2.87669	0.00401875	0.00988394
Heliobacteriaceae	30_3	30_14	13652.1	-0.22152	0.38006	-0.582855	0.559991	0.658189
Methanocellaceae	30_3	30_21	17137.9	-5.50234	0.291579	-18.8709	1.98053e-79	9.01139e-78
Bacillaceae	30_3	30_21	149822	4.89742	0.404036	12.1213	8.14979e-34	1.85408e-32
Methanotrichaceae	30_3	30_21	1779.28	-3.78625	0.395786	-9.56641	1.10687e-21	1.43893e-20
Acidobacteriaceae	30_3	30_21	2856.19	-1.72299	0.254921	-6.75894	1.39005e-11	1.26494e-10
Anaerolineaceae	30_3	30_21	14034.8	-1.51885	0.269276	-5.64048	1.69578e-08	1.06713e-07
Geobacteraceae	30_3	30_21	118341	1.53791	0.339401	4.53125	5.86355e-06	2.66791e-05
Lachnospiraceae	30_3	30_21	121397	1.27581	0.293984	4.33974	1.42651e-05	5.64403e-05
Symbiobacteriaceae	30_3	30_21	15199	1.67641	0.453473	3.69683	0.000218309	0.000764081
Methanosarcinaceae	30_3	30_21	58558.8	-5.79097	1.79034	-3.23457	0.00121826	0.00382283
Peptococcaceae	30_3	30_21	33165.7	0.714473	0.246196	2.90205	0.00370724	0.010223
Heliobacteriaceae	30_3	30_21	11264	-0.415609	0.29075	-1.42944	0.152879	0.252945
Clostridiaceae	30_3	30_21	72111.8	0.125995	0.190269	0.662193	0.507847	0.650903
Methanocellaceae	30_3	30_28	14230.3	-5.10051	0.117733	-43.3226	0	0
Bacillaceae	30_3	30_28	160479	5.87153	0.161675	36.3168	8.79149e-289	4.00013e-287
Peptococcaceae	30_3	30_28	27991.7	2.02216	0.0801841	25.219	2.47929e-140	5.64039e-139
Acidobacteriaceae	30_3	30_28	4329.86	-2.32107	0.145209	-15.9844	1.64265e-57	2.49135e-56
Methanotrichaceae	30_3	30_28	2754.32	-4.31377	0.292639	-14.7409	3.51813e-49	4.57357e-48
Clostridiaceae	30_3	30_28	52217.3	1.8712	0.162269	11.5315	9.15303e-31	8.32926e-30
Anaerolineaceae	30_3	30_28	14561.2	-1.42434	0.201557	-7.06669	1.58673e-12	8.02181e-12
Heliobacteriaceae	30_3	30_28	20501.6	-1.53472	0.226816	-6.76636	1.32064e-11	6.00893e-11
Symbiobacteriaceae	30_3	30_28	15646.2	2.01595	0.538514	3.74353	0.00018145	0.000458667
Geobacteraceae	30_3	30_28	147339	0.911877	0.25869	3.52498	0.000423518	0.000988208
Methanosarcinaceae	30_3	30_28	41864.6	-5.13794	1.86145	-2.76019	0.00577684	0.0116821
Lachnospiraceae	30_3	30_28	144874	0.847635	0.332842	2.54666	0.010876	0.019033
Bacillaceae	30_3	30_35	174574	5.58683	0.201635	27.7076	5.65184e-169	5.08665e-167
Methanocellaceae	30_3	30_35	14208.1	-4.97965	0.259469	-19.1917	4.34216e-82	1.30265e-80
Anaerolineaceae	30_3	30_35	18132.3	-1.69483	0.118904	-14.2537	4.2496e-46	6.37441e-45
Peptococcaceae	30_3	30_35	30204.7	2.04185	0.152764	13.3661	9.54055e-41	1.22664e-39
Methanotrichaceae	30_3	30_35	2645.73	-4.1351	0.317991	-13.0038	1.16374e-38	1.30921e-37
Acidobacteriaceae	30_3	30_35	6599.07	-2.89402	0.24009	-12.0539	1.84988e-33	1.66489e-32
Heliobacteriaceae	30_3	30_35	33686.6	-2.29615	0.327481	-7.01154	2.35703e-12	1.32583e-11
Lachnospiraceae	30_3	30_35	128069	1.90988	0.285924	6.67968	2.3946e-11	1.13428e-10
Clostridiaceae	30_3	30_35	65179.2	1.09495	0.200751	5.45427	4.91741e-08	1.63914e-07
Geobacteraceae	30_3	30_35	152455	1.11054	0.239579	4.63538	3.56278e-06	1.03436e-05
Methanosarcinaceae	30_3	30_35	54077.2	-5.41174	1.92507	-2.81119	0.00493593	0.00987185
Symbiobacteriaceae	30_3	30_35	16642.7	2.17737	0.784969	2.77383	0.00554	0.0108391
Methanocellaceae	30_3	30_60	10838.9	-4.59141	0.18401	-24.952	2.03317e-137	9.2509e-136
Bacillaceae	30_3	30_60	171904	5.84561	0.255428	22.8855	6.47336e-116	1.96359e-114
Acidobacteriaceae	30_3	30_60	5453.66	-2.59845	0.153994	-16.8736	7.0319e-64	1.27981e-62
Anaerolineaceae	30_3	30_60	19270.3	-1.82964	0.121049	-15.1149	1.29247e-51	1.96025e-50
Methanotrichaceae	30_3	30_60	3128.36	-4.40085	0.320544	-13.7293	6.77928e-43	7.71143e-42
Symbiobacteriaceae	30_3	30_60	14303.4	3.92587	0.377759	10.3925	2.68099e-25	2.21791e-24
Clostridiaceae	30_3	30_60	59909.4	1.45739	0.259695	5.61192	2.00098e-08	7.28355e-08
Peptococcaceae	30_3	30_60	30098.9	1.99186	0.407189	4.89172	9.99566e-07	3.03202e-06
Geobacteraceae	30_3	30_60	145463	1.28671	0.268746	4.78783	1.68592e-06	4.90924e-06
Heliobacteriaceae	30_3	30_60	34058.4	-2.3345	0.499024	-4.67813	2.89501e-06	7.98321e-06
Gloeobacteraceae	30_3	30_60	868.082	-2.93184	0.645482	-4.5421	5.56972e-06	1.49072e-05
Lachnospiraceae	30_3	30_60	137044	1.41296	0.339057	4.16734	3.0818e-05	8.01268e-05
Anaerolineaceae	30_3	30_120	24693.5	-2.33946	0.0526813	-44.4078	0	0
Methanocellaceae	30_3	30_120	7204.95	-4.02842	0.112764	-35.7245	1.6469e-279	7.65808e-278
Methanotrichaceae	30_3	30_120	4963.71	-5.14164	0.397829	-12.9243	3.28435e-38	4.36349e-37
ClostridialesFamily	30_3	30_120	2093.21	2.52259	0.220685	11.4307	2.93569e-30	3.03354e-29
Bacillaceae	30_3	30_120	169943	4.49076	0.395649	11.3504	7.38649e-30	6.86943e-29
Peptococcaceae	30_3	30_120	28945.8	2.00623	0.177664	11.2922	1.43331e-29	1.2118e-28
Symbiobacteriaceae	30_3	30_120	13085.9	5.98398	0.709239	8.43719	3.25062e-17	1.88942e-16
Lachnospiraceae	30_3	30_120	119257	2.01874	0.33903	5.95446	2.60932e-09	9.06524e-09
Acidobacteriaceae	30_3	30_120	5496.51	-2.67556	0.449442	-5.95305	2.63184e-09	9.06524e-09
Geobacteraceae	30_3	30_120	129665	1.73289	0.481222	3.60102	0.000316973	0.000685547
Heliobacteriaceae	30_3	30_120	54133.2	-3.1644	1.01643	-3.11323	0.00185051	0.00344195
Methanosarcinaceae	30_3	30_120	41594.6	-5.05089	1.97111	-2.56246	0.0103935	0.0169578
Clostridiaceae	30_3	30_120	64441.1	0.935811	0.455401	2.05491	0.0398873	0.0545517

[truncated: 11 more sheets: Sheet11, Sheet12, Sheet13, Sheet14, Sheet15, Sheet16, Sheet17, Sheet18, Sheet19, Sheet20, Sheet21]
